# Supplementary material for: Modulation of Fecal Metabolites by Heat Stress and Diet, and Their Association with Inflammation and Leaky Gut Markers in Dairy Cows
Source: Metabolites. 2022 Feb 3;12(2):142. doi: 10.3390/metabo12020142 (PMC8874496; doi:10.3390/metabo12020142)
Supplement: Supplementary file 1 [file metabolites-12-00142-s001.zip]

Archive with 1 entries (1 files):
- metabolites-1551820-supplementary.pdf
